# Supplementary material for: Phylogenomic diversity of clinical Saccharomyces cerevisiae and the prevalence of probiotic-derived isolates in a tertiary care center in Hungary
Source: Microbiol Spectr. 2025 Nov 26;14(1):e02750-25. doi: 10.1128/spectrum.02750-25 (PMC12772296; doi:10.1128/spectrum.02750-25)
Supplement: Table S1 — Summary of clinical characteristics associated with Saccharomyces isolates, including patient-related data and isolate-specific features. [file spectrum.02750-25-s0003.xlsx]

## Sheet: TS01
Supplementary Table 1: Summary of clinical characteristics associated with Saccharomyces isolates, including patient-related data and isolate-specific features.
Clade	Probiotic clade?	Baker's yeast clade?	Isolate	Other isolate from same patient	Heterozygosity	Patient sex	Patient age at sampling	Specimen category	Specimen type	Other microbes identified from specimen	Diagnosis	Collection year	30-day mortality	Colony morphology	Invasivity: relative darkness values	Killer activity	Amphotericin B MIC	Fluconazole MIC	Anidulafungin MIC	Micafungin MIC	Caspofungin MIC	Reference
unspecified			DE32039		0.00140366	Female	80	non-sterile site	sputum		pneumonia	2019	Favorable	smooth			16	32	0.25	0.25	0.0625
unspecified			DE11595		0.00264751	Male	45	sterile site	blood	Enterobacter cloaceae, Staphylococcus aureus	cerebral hemorrhage	2018	Death	smooth			16	8	0.125	0.25	0.125
unspecified			DE48316	DE46258	0.000141658	Male	21	non-sterile site	throat		acute myeloid leukemia	2019	Death	smooth			16	32	0.25	0.5	0.0625
unspecified			DE46258	DE48316	0.00120616	Male	21	non-sterile site	throat		acute myeloid lymphoma	2019	Favorable	smooth			16	32	0.25	0.25	0.125
Mixed origins 1: f		Yes	DE49913		6.98349e-05	Female	70	non-sterile site	trachea	Morganella morganii	stroke	2021	Death	smooth			8	32	0.125	0.5	0.0625
Mixed origins 1: f		Yes	DE37603		0.000241481	Female	32	non-sterile site	cervix		high-risk pregnancy	2023	Favorable	smooth			16	32	0.25	0.5	0.0625
Mixed origins 1: f		Yes	DE39509		0.00258066	Female	39	non-sterile site	cervix		high-risk pregnancy	2023	Favorable	smooth			16	32	0.5	0.5	0.0625
Mixed origins 1: f		Yes	DE27931		0.00253982	Female	36	non-sterile site	cervix	Morganella morganii	high-risk pregnancy	2023	Favorable	smooth			16	32	0.25	0.5	0.0625
Mixed origins 1: f		Yes	DE7856		0.00138146	Male	75	sterile site	abdominal wound	Pseudomonas aeruginosa, Limosilactobacillus fermentum	colorectal tumor	2022	Favorable	smooth	1.380 (S.D.: 0.125)		16	32	0.25	0.5	0.125
Mixed origins 1: f		Yes	DE44704		0.002216	Female	42	non-sterile site	vagina	Escherichia coli	vulvovaginitis	2019	Favorable	smooth			16	32	0.125	0.25	0.125
Mixed origins 1: f		Yes	DE10397		0.00532651	Male	67	non-sterile site	trachea		enndocarditis	2018	Favorable	smooth			16	32	0.25	0.5	0.125
Mixed origins 1: e		Yes	DE42136		0.00210035	Female	33	non-sterile site	cervix		uterine myoma	2023	Favorable	smooth			8	32	0.25	0.125	0.125
Mixed origins 2: a		Yes	DE27916		0.000689817	Female	34	non-sterile site	cervix	Streptococcus agalactiae	high-risk pregnancy	2023	Favorable	smooth			8	32	0.5	0.5	0.125
Mixed origins 2: b		Yes	DE722		0.00147581	Female	29	non-sterile site	cervix		high-risk pregnancy	2018	Favorable	smooth			4	32	0.25	0.25	0.0625
Mixed origins 2: b		Yes	DE40740		0.00287955	Female	40	non-sterile site	cervix	Klebsiella pneumoniae, Pseudomonas aeruginosa	vulvovaginitis	2022	Favorable	smooth			8	32	0.25	0.0625	0.031
Mixed origins 2: b		Yes	DE22048		0.00121155	Female	31	non-sterile site	cervix		high-risk pregnancy	2022	Favorable	smooth			16	4	0.125	0.25	0.031
Mixed origins 2: b		Yes	DE342		0.00331206	Female	40	non-sterile site	cervix		vulvovagnitis	2018	Favorable	smooth			16	32	0.5	0.5	0.0625
Mixed Origins 2: c		Yes	DE26662		0.00101273	Male	1	non-sterile site	throat		coronavirus infection	2023	Favorable	smooth			16	32	0.25	0.5	0.0625
Mixed Origins 2: c		Yes	DE27290		0.00204369	Male	71	non-sterile site	bronchus		aortic aneurism	2015	Favorable	smooth			16	32	0.25	0.25	0.0625
French Dairy			DE29607		6.84266e-05	Male	61	non-sterile site	bronchus	Pseudomonas aeruginosa	bronchial tumor	2015	Favorable	smooth	1.077 (S.D.: 0.103)		4	16	0.125	0.125	0.031
Belgium Beer 1			DE31630		0.00160753	Female	50	sterile site	abdominal wound	Streptococcus salivarius, Lactobacillus sp.	surgical abdominal specimen	2022	Death	smooth			16	16	0.25	0.25	0.0625
West Europe Wine: 'boulardii'	Yes		DE42807		0.00557959	Female	1	non-sterile site	vagina		diarrhea	2017	Favorable	smooth			4	32	0.25	0.125	0.0625	Imre et al. 2021
West Europe Wine: 'boulardii'	Yes		DE27020		7.61308e-05	Female	40	non-sterile site	bronchus	Pseudomonas aeruginosa	sepsis	2015	Death	smooth			4	32	0.25	0.125	0.031	Pfliegler et al. 2017; Imre et al. 2021
West Europe Wine: 'boulardii'	Yes		DE14307		0.00500566	Male	1	non-sterile site	throat		coronavirus infection	2022	Favorable	smooth			4	32	0.25	0.125	0.0625
West Europe Wine: 'boulardii'	Yes		DE6505		0.000620727	Female	8	sterile site	wound	Pseudomonas aeruginosa, Klebsiella pneumoniae, Enterococcus faecalis	intracranial neoplasm	2022	Favorable	smooth			4	32	0.125	0.125	0.0625
West Europe Wine: 'boulardii'	Yes		DE3040		0.00168498	Female	80	non-sterile site	throat		pulmonary embolism	2022	Death	smooth			8	32	0.125	0.125	0.125
West Europe Wine: 'boulardii'	Yes		DE40439		0.00173958	Female	85	non-sterile site	trachea	Klebsiella pneumoniae, Pseudomonas aeruginosa	hypertension	2023	Favorable	smooth			4	32	0.0625	0.125	0.0625
West Europe Wine: 'boulardii'	Yes		DE19612		0.00565986	Male	74	non-sterile site	throat	Acinetobacter baumanii	epilepsia	2022	Favorable	smooth			8	32	0.25	0.125	0.031
West Europe Wine: 'boulardii'	Yes		DE6507		0.00213854	Male	63	sterile site	blood		pneumonia	2017	Favorable	smooth			4	16	0.125	0.125	0.031	Imre et al. 2021; 2022.
West Europe Wine: 'boulardii'	Yes		DE52910		0.000703982	Male	79	non-sterile site	throat		respiratory failure	2021	Death	smooth			16	32	0.125	0.125	0.0625
West Europe Wine: 'boulardii'	Yes		DE49712		0.00265745	Male	2	non-sterile site	throat	Candida parapsilosis	diarrhea	2019	Favorable	smooth			16	32	0.25	0.125	0.0625
West Europe Wine: 'boulardii'	Yes		DE42533		0.0022966	Male	2	non-sterile site	throat		diarrhea	2017	Favorable	smooth			4	32	0.25	0.125	0.0625	Imre et al. 2021
West Europe Wine: 'boulardii'	Yes		DE31421		0.00173129	Female	7	non-sterile site	throat	Clavispora lusitaniae (Candida lusitaniae)	diarrhea	2019	Favorable	smooth			4	32	0.25	0.125	0.0625
West Europe Wine: 'boulardii'	Yes		DE3912		0.00206365	Male	85	non-sterile site	sputum	Acinetobacter baumanii	pneumonia	2018	Death	smooth			4	32	0.0625	0.125	0.0625	Imre et al. 2021
West Europe Wine: 'boulardii'	Yes		DE45866		0.00134484	Male	84	non-sterile site	bronchus	Enterobacter cloaceae	stroke	2017	Favorable	smooth			4	32	0.5	0.125	0.0625	Imre et al. 2021
West Europe Wine: 'boulardii'	Yes		DE21722		0.00612617	Female	68	non-sterile site	throat	Staphylococcus aureus	stoke	2022	Favorable	smooth			4	32	0.25	0.125	0.0625
West Europe Wine: 'boulardii'	Yes		DE33294		0.00295808	Female	84	sterile site	wound	Pseudomonas aeruginosa, Enterococcus faecium	ileus	2019	Favorable	smooth	1.310 (S.D.: 0.018)		4	32	0.25	0.125	0.0625
West Europe Wine: 'boulardii'	Yes		DE47901		6.84266e-05	Female	1	non-sterile site	bronchus	Staphylococcus aureus	bronchitis	2021	Favorable	smooth			4	32	0.25	0.125	0.0625
West Europe Wine: 'boulardii'	Yes		DE42270		0.00322318	Female	5	non-sterile site	throat		scarlet fever	2019	Favorable	smooth			8	32	0.25	0.125	0.0625
West Europe Wine: 'boulardii'	Yes		DE22030		0.0053526	Female	5	non-sterile site	throat		bronchitis	2022	Favorable	smooth			4	32	0.25	0.125	0.0625
West Europe Wine: 'boulardii'	Yes		DE47186		4.87105e-05	Female	87	non-sterile site	bronchus	Proteus vulgaris, Serratia marcescens	hypertension	2021	Favorable	smooth			4	32	0.25	0.125	0.0625
West Europe Wine: 'boulardii'	Yes		DE44980		0.00132587	Male	64	non-sterile site	sputum		COPD	2019	Favorable	smooth			2	32	0.5	0.125	0.0625
West Europe Wine: 'boulardii'	Yes		DE35762		0.000107362	Female	66	sterile site	blood		respiratory failure	2015	Death	smooth			2	32	0.125	0.125	0.0625	Imre et al. 2021; 2022.
AU Wine 1			DE42651		0.00523704	Male	59	non-sterile site	nose		burn	2017	Favorable	smooth			16	32	0.25	0.125	0.0625
AU Wine 1			DE52088		7.31486e-05	Male	57	non-sterile site	cornea		keratitis	2022	Favorable	smooth			16	32	0.5	0.125	0.0625
Commercial Wine			DE43763		0.00321481	Female	73	non-sterile site	bronchus	Pseudomonas putida	sepsis	2017	Favorable	smooth		yes	16	32	0.125	0.25	0.0625
